# Supplementary material for: Influence of Prosulfocarb and Polymer Supplementation on Soil Bacterial Diversity in Triticum aestivum L. Cultivation
Source: Int J Mol Sci. 2025 Jun 6;26(12):5452. doi: 10.3390/ijms26125452 (PMC12193064; doi:10.3390/ijms26125452)
Supplement: Supplementary file 1 [file ijms-26-05452-s001.zip]

Archive with 1 entries (1 files):
- ijms-3642084-supplementary.pdf
